# Supplementary material for: NPS-1034 Exerts Therapeutic Efficacy in Renal Cell Carcinoma Through Multiple Targets of MET, AXL, and TNFRSF1A Signaling in a Metastatic Model
Source: Cells. 2024 Oct 17;13(20):1713. doi: 10.3390/cells13201713 (PMC11506434; doi:10.3390/cells13201713)
Supplement: Supplementary file 1 [file cells-13-01713-s001.zip]

Archive with 1 entries (1 files):
- cells-3122885-supplementary.pdf
